# Supplementary material for: Diversity and Evolution of Viral Pathogen Community in Cave Nectar Bats (Eonycteris spelaea)
Source: Viruses. 2019 Mar 12;11(3):250. doi: 10.3390/v11030250 (PMC6466414; doi:10.3390/v11030250)
Supplement: Supplementary file 1 [file viruses-11-00250-s001.zip]

Archive with 24 entries (21 files):
- 2-viruses-447243-suppl/
- 2-viruses-447243-suppl/SFig_01_Adenovirus.pdf
- 2-viruses-447243-suppl/SFig_02_Flavivirus_revised_Mar1.pdf
- 2-viruses-447243-suppl/SFig_03_Papilloma.pdf
- 2-viruses-447243-suppl/SFig_04_Picornavirus.pdf
- 2-viruses-447243-suppl/SFig_05_Polyomavirus.pdf
- 2-viruses-447243-suppl/viruses-447243-supplementary captions.pdf
- 2-viruses-447243-suppl/__MACOSX/
- 2-viruses-447243-suppl/__MACOSX/._SFig_01_Adenovirus.pdf
- 2-viruses-447243-suppl/__MACOSX/._SFig_02_Flavivirus_revised_Mar1.pdf
- 2-viruses-447243-suppl/__MACOSX/._SFig_03_Papilloma.pdf
- 2-viruses-447243-suppl/__MACOSX/._SFig_04_Picornavirus.pdf
- 2-viruses-447243-suppl/__MACOSX/._SFig_05_Polyomavirus.pdf
- SFig_01_Adenovirus.pdf
- SFig_02_Flavivirus_revised_Mar1.pdf
- SFig_03_Papilloma.pdf
- SFig_04_Picornavirus.pdf
- SFig_05_Polyomavirus.pdf
- __MACOSX/
- __MACOSX/._SFig_01_Adenovirus.pdf
- __MACOSX/._SFig_02_Flavivirus_revised_Mar1.pdf
- __MACOSX/._SFig_03_Papilloma.pdf
- __MACOSX/._SFig_04_Picornavirus.pdf
- __MACOSX/._SFig_05_Polyomavirus.pdf
